# Supplementary material for: Participatory Action Research for Tackling Distress and Burnout in Young Medical Researchers: Normative Beliefs before and during the Greek Financial Crisis
Source: Int J Environ Res Public Health. 2022 Aug 23;19(17):10467. doi: 10.3390/ijerph191710467 (PMC9517749; doi:10.3390/ijerph191710467)
Supplement: Supplementary file 1 [file ijerph-19-10467-s001.zip]

Archive with 1 entries (1 files):
- ijerph-1848212-supplementary.pdf
